# Supplementary material for: Effect of Polydeoxyribonucleotide (PDRN) Treatment on Corneal Wound Healing in Zebrafish (Danio rerio)
Source: Int J Mol Sci. 2022 Nov 4;23(21):13525. doi: 10.3390/ijms232113525 (PMC9659220; doi:10.3390/ijms232113525)
Supplement: Supplementary file 1 [file ijms-23-13525-s001.zip]

Archive with 1 entries (1 files):
- ijms-1940078-supplementary.pdf
